# Supplementary material for: Does Root-Zone Heating Mitigate the Cold Injury in Coffee Tree (Coffea arabica)?
Source: Plants (Basel). 2025 Dec 5;14(24):3715. doi: 10.3390/plants14243715 (PMC12736433; doi:10.3390/plants14243715)
Supplement: Supplementary file 1 [file plants-14-03715-s001.zip]

Archive with 1 entries (1 files):
- plants-3963440-supplementary.pdf
